# Supplementary material for: Mitral Valve Surgery for Mitral Regurgitation Results in Reduced Left Ventricular Ejection Fraction in Barlow’s Disease as Compared with Fibro-Elastic Deficiency
Source: J Cardiovasc Dev Dis. 2024 Feb 21;11(3):71. doi: 10.3390/jcdd11030071 (PMC10970981; doi:10.3390/jcdd11030071)
Supplement: Supplementary file 1 [file jcdd-11-00071-s001.zip]

Archive with 1 entries (1 files):
- jcdd-2825273-supplementary.pdf
